# Supplementary material for: Anti-Inflammatory and Anti-Oxidative Synergistic Effect of Vitamin D and Nutritional Complex on Retinal Pigment Epithelial and Endothelial Cell Lines against Age-Related Macular Degeneration
Source: Nutrients. 2021 Apr 23;13(5):1423. doi: 10.3390/nu13051423 (PMC8170899; doi:10.3390/nu13051423)
Supplement: Supplementary file 1 [file nutrients-13-01423-s001.zip]

Archive with 1 entries (1 files):
- Supplementary figures and table.docx
